# Supplementary material for: A novel cuproptosis-related prognostic gene signature and validation of differential expression in hepatocellular carcinoma
Source: Front Pharmacol. 2023 Jan 10;13:1081952. doi: 10.3389/fphar.2022.1081952 (PMC9871247; doi:10.3389/fphar.2022.1081952)
Supplement: Supplementary file 1 [file DataSheet4.XLSX]

## Sheet: Sheet1
Supplementary Table 4 | CRGs KEGG analysis results
ID	Description	GeneRatio	BgRatio	pvalue	p.adjust	qvalue	geneID	Count
hsa00020	Citrate cycle (TCA cycle)	4/8	30/8164	1.02662681397841e-08	4.0038445745158e-07	1.94518764753804e-07	1738/1737/5160/5162	4
hsa00620	Pyruvate metabolism	4/8	47/8164	6.63724889579643e-08	1.2942635346803e-06	6.28792000654399e-07	1738/1737/5160/5162	4
hsa00010	Glycolysis / Gluconeogenesis	4/8	67/8164	2.82980815655377e-07	3.6787506035199e-06	1.7872472567708e-06	1738/1737/5160/5162	4
hsa01200	Carbon metabolism	4/8	115/8164	2.50441608910726e-06	2.44180568687958e-05	1.18630235799818e-05	1738/1737/5160/5162	4
hsa00785	Lipoic acid metabolism	2/8	4/8164	5.03686950615874e-06	3.92875821480382e-05	1.9087084444391e-05	11019/51601	2
hsa05230	Central carbon metabolism in cancer	3/8	70/8164	3.27862220071461e-05	0.000213110443046449	0.000103535437917303	2744/5160/5162	3
hsa01240	Biosynthesis of cofactors	3/8	153/8164	0.000337333371443588	0.00187942878375714	0.000913082809922495	1738/11019/51601	3
hsa04922	Glucagon signaling pathway	2/8	107/8164	0.00452591647809915	0.020335840459326	0.00987976054704096	5160/5162	2
hsa04066	HIF-1 signaling pathway	2/8	109/8164	0.00469288625984446	0.020335840459326	0.00987976054704096	5160/5162	2
hsa00470	D-Amino acid metabolism	1/8	6/8164	0.00586687867102131	0.0228808268169831	0.0111161911661456	2744	1
