# Supplementary material for: A novel cuproptosis-related prognostic gene signature and validation of differential expression in hepatocellular carcinoma
Source: Front Pharmacol. 2023 Jan 10;13:1081952. doi: 10.3389/fphar.2022.1081952 (PMC9871247; doi:10.3389/fphar.2022.1081952)
Supplement: Supplementary file 3 [file DataSheet3.XLSX]

## Sheet: Sheet1
Supplementary Table 3 | CRGs GO analysis result
ID	Description	GeneRatio	BgRatio	pvalue	p.adjust	qvalue	geneID	Count
GO:0006086	acetyl-CoA biosynthetic process from pyruvate	4/10	16/18866	7.22094584461378e-11	1.66081754426117e-08	7.22094584461379e-09	DLD/DLAT/PDHA1/PDHB	4
GO:0006099	tricarboxylic acid cycle	4/10	34/18866	1.83157631229641e-09	1.23224546443489e-07	5.35758897580389e-08	DLD/DLAT/PDHA1/PDHB	4
GO:0006084	acetyl-CoA metabolic process	4/10	38/18866	2.91228419903452e-09	1.33965073155588e-07	5.82456839806904e-08	DLD/DLAT/PDHA1/PDHB	4
GO:0035384	thioester biosynthetic process	4/10	53/18866	1.15089843236785e-08	3.78152342063721e-07	1.64414061766835e-07	DLD/DLAT/PDHA1/PDHB	4
GO:0033866	nucleoside bisphosphate biosynthetic process	4/10	67/18866	3.00178319177053e-08	6.27645576461111e-07	2.72889381070048e-07	DLD/DLAT/PDHA1/PDHB	4
GO:0034030	ribonucleoside bisphosphate biosynthetic process	4/10	67/18866	3.00178319177053e-08	6.27645576461111e-07	2.72889381070048e-07	DLD/DLAT/PDHA1/PDHB	4
GO:0034033	purine nucleoside bisphosphate biosynthetic process	4/10	67/18866	3.00178319177053e-08	6.27645576461111e-07	2.72889381070048e-07	DLD/DLAT/PDHA1/PDHB	4
GO:0009106	lipoate metabolic process	2/10	2/18866	2.52874984873159e-07	3.87741643472176e-06	1.68583323248772e-06	DLD/LIAS	2
GO:0006090	pyruvate metabolic process	4/10	152/18866	8.19099773378289e-07	9.41964739385033e-06	4.09549886689145e-06	DLD/DLAT/PDHA1/PDHB	4
GO:0046390	ribose phosphate biosynthetic process	4/10	194/18866	2.16902045122175e-06	2.07864459908751e-05	9.03758521342395e-06	DLD/DLAT/PDHA1/PDHB	4
GO:0009249	protein lipoylation	2/10	7/18866	5.30287196896417e-06	4.5172613068954e-05	1.96402665517191e-05	LIAS/LIPT1	2
GO:0006006	glucose metabolic process	3/10	214/18866	0.000162842764509125	0.0010403843288083	0.000452341012525347	DLAT/PDHA1/PDHB	3
GO:0009107	lipoate biosynthetic process	1/10	1/18866	0.000530054065514651	0.00304781087670924	0.00132513516378663	LIAS	1
GO:0051068	dihydrolipoamide metabolic process	1/10	1/18866	0.000530054065514651	0.00304781087670924	0.00132513516378663	DLD	1
GO:0043648	dicarboxylic acid metabolic process	2/10	97/18866	0.00114617303799671	0.00642975118876202	0.00279554399511392	DLD/GLS	2
GO:1901606	alpha-amino acid catabolic process	2/10	104/18866	0.00131588462189299	0.0072060348341759	0.00313305862355474	DLD/GLS	2
GO:0035986	senescence-associated heterochromatin focus assembly	1/10	3/18866	0.00158940367883087	0.00794701839415435	0.00345522538876276	CDKN2A	1
GO:1990079	cartilage homeostasis	1/10	3/18866	0.00158940367883087	0.00794701839415435	0.00345522538876276	MTF1	1
GO:2000111	positive regulation of macrophage apoptotic process	1/10	3/18866	0.00158940367883087	0.00794701839415435	0.00345522538876276	CDKN2A	1
GO:0018335	protein succinylation	1/10	4/18866	0.0021186994410749	0.00974601742894454	0.0042373988821498	DLD	1
GO:0090461	glutamate homeostasis	1/10	4/18866	0.0021186994410749	0.00974601742894454	0.0042373988821498	GLS	1
GO:0106077	histone succinylation	1/10	4/18866	0.0021186994410749	0.00974601742894454	0.0042373988821498	DLD	1
GO:0006537	glutamate biosynthetic process	1/10	5/18866	0.0026477426499385	0.0117111694131895	0.00509181278834327	GLS	1
GO:1904321	response to forskolin	1/10	11/18866	0.00581670427818104	0.0230662411031317	0.0100288004796225	FDX1	1
GO:1904322	cellular response to forskolin	1/10	11/18866	0.00581670427818104	0.0230662411031317	0.0100288004796225	FDX1	1
GO:0071888	macrophage apoptotic process	1/10	12/18866	0.00634398261057101	0.0243186000071889	0.0105733043509517	CDKN2A	1
GO:0001967	suckling behavior	1/10	13/18866	0.00687100924544426	0.0250846369278124	0.0109063638816576	GLS	1
GO:0002087	regulation of respiratory gaseous exchange by nervous system process	1/10	13/18866	0.00687100924544426	0.0250846369278124	0.0109063638816576	GLS	1
GO:0043650	dicarboxylic acid biosynthetic process	1/10	14/18866	0.00739778428960369	0.0261767751785977	0.0113812065993903	GLS	1
GO:0090399	replicative senescence	1/10	14/18866	0.00739778428960369	0.0261767751785977	0.0113812065993903	CDKN2A	1
GO:0051604	protein maturation	2/10	293/18866	0.00996254826827202	0.0320335355356706	0.0139276241459437	LIAS/LIPT1	2
GO:0034393	positive regulation of smooth muscle cell apoptotic process	1/10	19/18866	0.0100278893850795	0.0320335355356706	0.0139276241459437	CDKN2A	1
GO:2000774	positive regulation of cellular senescence	1/10	20/18866	0.0105531571256295	0.0332496731355451	0.0144563796241501	CDKN2A	1
GO:0006925	inflammatory cell apoptotic process	1/10	22/18866	0.0116029401806379	0.0348664351605894	0.0151593196350389	CDKN2A	1
GO:0007568	aging	2/10	319/18866	0.0117257712495356	0.0348664351605894	0.0151593196350389	CDKN2A/DLD	2
GO:0071294	cellular response to zinc ion	1/10	24/18866	0.0126517207105736	0.0359246390547153	0.0156194082846588	MTF1	1
GO:0006700	C21-steroid hormone biosynthetic process	1/10	26/18866	0.0136994995665456	0.0375105345274463	0.0163089280554114	FDX1	1
GO:0048240	sperm capacitation	1/10	29/18866	0.0152692915720619	0.0393457966066827	0.0171068680898621	DLD	1
GO:0003016	respiratory system process	1/10	32/18866	0.0168368345922695	0.0423973351308094	0.0184336239699171	GLS	1
GO:0033028	myeloid cell apoptotic process	1/10	33/18866	0.017358849653014	0.0423973351308094	0.0184336239699171	CDKN2A	1
GO:0045736	negative regulation of cyclin-dependent protein serine/threonine kinase activity	1/10	33/18866	0.017358849653014	0.0423973351308094	0.0184336239699171	CDKN2A	1
GO:0030431	sleep	1/10	34/18866	0.0178806152508196	0.0423973351308094	0.0184336239699171	DLAT	1
GO:1904030	negative regulation of cyclin-dependent protein kinase activity	1/10	34/18866	0.0178806152508196	0.0423973351308094	0.0184336239699171	CDKN2A	1
GO:0034390	smooth muscle cell apoptotic process	1/10	35/18866	0.0184021314916596	0.0424535286129186	0.0184580559186603	CDKN2A	1
