# Supplementary material for: A novel cuproptosis-related prognostic gene signature and validation of differential expression in hepatocellular carcinoma
Source: Front Pharmacol. 2023 Jan 10;13:1081952. doi: 10.3389/fphar.2022.1081952 (PMC9871247; doi:10.3389/fphar.2022.1081952)
Supplement: Supplementary file 4 [file DataSheet1.XLSX]

## Sheet: Supplmentary table S1 clinical 
Supplmentary Table 1 | clinical information of HCC TCGA cohort
ID	event	death	last_followup	race	age	gender	stage	barcode
TCGA-DD-A73G	0	0	3478	white	74	female	i	TCGA-DD-A73G-01A-22R-A32O-07
TCGA-DD-AACI	0	0	1618	asian	69	male	ii	TCGA-DD-AACI-01A-11R-A41C-07
TCGA-DD-A4NK	1	1210	0	white	80	female	iii	TCGA-DD-A4NK-01A-11R-A28V-07
TCGA-2Y-A9H5	1	555	0	white	60	female	i	TCGA-2Y-A9H5-01A-11R-A38B-07
TCGA-DD-AADJ	0	0	1066	asian	71	female	i	TCGA-DD-AADJ-01A-11R-A41C-07
TCGA-DD-AAE6	0	0	141	asian	60	female	i	TCGA-DD-AAE6-01A-11R-A41C-07
TCGA-DD-AACC	1	1685	0	asian	62	male	i	TCGA-DD-AACC-01A-11R-A41C-07
TCGA-DD-A1EJ	1	1005	887	white	71	female	iii	TCGA-DD-A1EJ-01A-11R-A155-07
TCGA-DD-A4ND	0	0	2746	white	57	female	i	TCGA-DD-A4ND-01A-11R-A266-07
TCGA-DD-AAED	0	0	763	asian	51	male	i	TCGA-DD-AAED-01A-12R-A41C-07
TCGA-DD-AAEB	0	0	478	asian	61	male	i	TCGA-DD-AAEB-01A-11R-A41C-07
TCGA-DD-AAVV	0	0	2455	asian	57	male	ii	TCGA-DD-AAVV-01A-11R-A41C-07
TCGA-DD-AACA	0	0	2301	asian	66	male	i	TCGA-DD-AACA-02B-11R-A41C-07
TCGA-KR-A7K8	0	0	906	not reported	57	male	i	TCGA-KR-A7K8-01A-11R-A33J-07
TCGA-CC-A5UE	1	272	0	asian	49	male	iii	TCGA-CC-A5UE-01A-11R-A28V-07
TCGA-FV-A3R3	1	366	4	white	39	female	i	TCGA-FV-A3R3-01A-11R-A22L-07
TCGA-DD-A4NQ	1	373	0	white	61	male	ii	TCGA-DD-A4NQ-01A-21R-A28V-07
TCGA-CC-A8HS	1	300	0	asian	18	male	iii	TCGA-CC-A8HS-01A-11R-A36F-07
TCGA-DD-AADO	0	0	453	asian	55	male	i	TCGA-DD-AADO-01A-11R-A41C-07
TCGA-DD-A4NV	0	0	2398	white	61	male	iii	TCGA-DD-A4NV-01A-11R-A311-07
TCGA-G3-A25X	0	0	1779	asian	74	male	ii	TCGA-G3-A25X-01A-11R-A16W-07
TCGA-MI-A75H	0	0	747	white	78	male	unknown	TCGA-MI-A75H-01A-11R-A32O-07
TCGA-G3-AAV3	0	0	412	white	59	female	ii	TCGA-G3-AAV3-01A-11R-A37K-07
TCGA-RC-A6M5	0	0	15	white	21	female	iv	TCGA-RC-A6M5-01A-11R-A32O-07
TCGA-DD-A11C	0	0	662	white	70	male	i	TCGA-DD-A11C-01A-11R-A131-07
TCGA-BC-A3KG	0	0	680	white	69	female	ii	TCGA-BC-A3KG-01A-11R-A213-07
TCGA-2Y-A9H2	0	0	1731	white	65	female	i	TCGA-2Y-A9H2-01A-12R-A38B-07
TCGA-DD-AACY	0	0	1450	asian	61	male	i	TCGA-DD-AACY-01A-11R-A41C-07
TCGA-DD-A114	1	1149	0	black or african american	42	male	ii	TCGA-DD-A114-01A-11R-A131-07
TCGA-G3-AAV7	0	0	361	asian	39	male	ii	TCGA-G3-AAV7-01A-11R-A38B-07
TCGA-ED-A7PZ	0	0	6	asian	62	male	ii	TCGA-ED-A7PZ-01A-11R-A33R-07
TCGA-DD-A3A6	1	3258	0	white	72	female	ii	TCGA-DD-A3A6-01A-11R-A22L-07
TCGA-WJ-A86L	0	0	345	white	68	female	i	TCGA-WJ-A86L-01A-12R-A39D-07
TCGA-CC-5263	1	129	0	asian	35	male	iii	TCGA-CC-5263-01A-01R-A131-07
TCGA-ED-A97K	0	0	6	asian	55	male	iii	TCGA-ED-A97K-01A-21R-A38B-07
TCGA-DD-AACL	1	107	58	asian	67	female	i	TCGA-DD-AACL-01A-11R-A41C-07
TCGA-BC-A10U	1	837	0	white	69	male	unknown	TCGA-BC-A10U-01A-11R-A131-07
TCGA-RC-A7S9	0	0	640	asian	48	female	i	TCGA-RC-A7S9-01A-11R-A33R-07
TCGA-G3-AAUZ	0	0	480	not reported	49	male	i	TCGA-G3-AAUZ-01A-11R-A38B-07
TCGA-DD-A73B	1	283	0	white	72	female	i	TCGA-DD-A73B-01A-12R-A32O-07
TCGA-DD-AACT	0	0	1562	asian	69	female	i	TCGA-DD-AACT-01A-11R-A41C-07
TCGA-DD-A39Z	1	601	0	not reported	44	female	ii	TCGA-DD-A39Z-01A-11R-A213-07
TCGA-DD-A3A2	1	2131	0	white	76	female	i	TCGA-DD-A3A2-01A-11R-A213-07
TCGA-CC-A8HT	1	140	0	asian	75	male	iii	TCGA-CC-A8HT-01A-11R-A36F-07
TCGA-FV-A496	0	0	10	white	85	female	i	TCGA-FV-A496-01A-11R-A266-07
TCGA-DD-AAE7	0	0	644	asian	73	male	i	TCGA-DD-AAE7-01A-11R-A41C-07
TCGA-G3-A7M8	0	0	430	asian	32	male	i	TCGA-G3-A7M8-01A-11R-A33R-07
TCGA-EP-A3JL	0	0	303	white	76	male	i	TCGA-EP-A3JL-01A-11R-A213-07
TCGA-CC-A7IH	0	0	365	asian	59	male	iii	TCGA-CC-A7IH-01A-11R-A33J-07
TCGA-ED-A66Y	1	296	7	asian	51	female	iii	TCGA-ED-A66Y-01A-11R-A311-07
TCGA-UB-A7MB	0	0	601	white	25	male	ii	TCGA-UB-A7MB-01A-11R-A33R-07
TCGA-XR-A8TE	0	0	925	white	16	male	iii	TCGA-XR-A8TE-01A-11R-A36F-07
TCGA-LG-A9QC	0	0	425	white	49	male	i	TCGA-LG-A9QC-01A-11R-A37K-07
TCGA-DD-A118	0	0	3437	white	78	female	ii	TCGA-DD-A118-01A-11R-A131-07
TCGA-ED-A7PX	0	0	6	asian	48	female	ii	TCGA-ED-A7PX-01A-51R-A352-07
TCGA-G3-A3CJ	0	0	594	american indian or alaska native	53	male	ii	TCGA-G3-A3CJ-01A-11R-A213-07
TCGA-DD-AADC	1	425	0	asian	53	male	i	TCGA-DD-AADC-01A-11R-A41C-07
TCGA-DD-AADG	0	0	1145	asian	71	male	iii	TCGA-DD-AADG-01A-11R-A41C-07
TCGA-G3-A25S	1	416	37	white	65	male	i	TCGA-G3-A25S-01A-11R-A16W-07
TCGA-DD-AAW1	0	0	1989	asian	56	male	iii	TCGA-DD-AAW1-01A-11R-A41C-07
TCGA-DD-A4NR	1	9	0	white	86	female	i	TCGA-DD-A4NR-01A-11R-A311-07
TCGA-2Y-A9H3	0	0	1516	white	45	male	ii	TCGA-2Y-A9H3-01A-11R-A38B-07
TCGA-DD-AAVY	0	0	1970	asian	57	male	iii	TCGA-DD-AAVY-01A-11R-A41C-07
TCGA-G3-A25Z	0	0	655	asian	59	male	i	TCGA-G3-A25Z-01A-11R-A16W-07
TCGA-T1-A6J8	0	0	23	white	68	male	unknown	TCGA-T1-A6J8-01A-11R-A32O-07
TCGA-BC-A216	0	0	1351	white	63	female	iii	TCGA-BC-A216-01A-11R-A155-07
TCGA-KR-A7K0	1	65	0	white	66	male	i	TCGA-KR-A7K0-01A-12R-A33R-07
TCGA-DD-AADW	0	0	587	asian	49	male	i	TCGA-DD-AADW-01A-11R-A39D-07
TCGA-DD-A1EE	1	349	204	white	74	male	iii	TCGA-DD-A1EE-01A-11R-A131-07
TCGA-2Y-A9H7	0	0	1168	white	81	female	i	TCGA-2Y-A9H7-01A-11R-A39D-07
TCGA-ZP-A9D2	1	765	743	white	51	male	unknown	TCGA-ZP-A9D2-01A-11R-A38B-07
TCGA-DD-AACK	0	0	9	asian	71	male	i	TCGA-DD-AACK-01A-11R-A41C-07
TCGA-DD-AACA	0	0	2301	asian	66	male	i	TCGA-DD-AACA-01A-11R-A41C-07
TCGA-DD-A39V	1	643	0	white	77	male	ii	TCGA-DD-A39V-01A-11R-A213-07
TCGA-2Y-A9GU	0	0	1939	white	55	female	i	TCGA-2Y-A9GU-01A-11R-A38B-07
TCGA-HP-A5MZ	1	91	0	not reported	62	male	i	TCGA-HP-A5MZ-01A-21R-A27V-07
TCGA-DD-A11D	1	1560	0	white	58	female	i	TCGA-DD-A11D-01A-11R-A131-07
TCGA-DD-AADL	0	0	636	asian	59	male	i	TCGA-DD-AADL-01A-11R-A41C-07
TCGA-DD-AAD1	0	0	564	asian	51	female	i	TCGA-DD-AAD1-01A-11R-A41C-07
TCGA-G3-AAV1	1	359	0	asian	52	male	iii	TCGA-G3-AAV1-01A-11R-A38B-07
TCGA-DD-A1EA	0	0	2415	asian	68	male	ii	TCGA-DD-A1EA-01A-11R-A131-07
TCGA-WX-AA47	1	556	0	white	33	female	iii	TCGA-WX-AA47-01A-11R-A39D-07
TCGA-DD-A73C	0	0	701	white	65	female	iii	TCGA-DD-A73C-01A-12R-A33J-07
TCGA-ED-A66X	0	0	406	asian	35	male	iii	TCGA-ED-A66X-01A-11R-A311-07
TCGA-BC-A69I	0	0	387	white	69	male	i	TCGA-BC-A69I-01A-11R-A311-07
TCGA-DD-AAC9	0	0	347	asian	52	male	i	TCGA-DD-AAC9-01A-11R-A41C-07
TCGA-K7-A6G5	0	0	512	white	66	male	i	TCGA-K7-A6G5-01A-11R-A311-07
TCGA-DD-AACQ	1	432	429	asian	50	male	ii	TCGA-DD-AACQ-01A-11R-A41C-07
TCGA-DD-AADM	1	12	0	asian	58	male	ii	TCGA-DD-AADM-01A-11R-A41C-07
TCGA-RC-A7SH	0	0	468	asian	43	male	ii	TCGA-RC-A7SH-01A-11R-A38B-07
TCGA-DD-A73D	0	0	693	white	68	female	ii	TCGA-DD-A73D-01A-12R-A32O-07
TCGA-NI-A8LF	0	0	799	white	74	male	i	TCGA-NI-A8LF-01A-11R-A36F-07
TCGA-DD-AAD3	0	0	1295	asian	43	male	i	TCGA-DD-AAD3-01A-11R-A41C-07
TCGA-CC-A1HT	1	101	0	asian	51	male	iii	TCGA-CC-A1HT-01A-11R-A131-07
TCGA-DD-AACD	1	381	0	asian	49	male	i	TCGA-DD-AACD-01A-11R-A41C-07
TCGA-DD-AAVS	0	0	1823	asian	56	male	i	TCGA-DD-AAVS-01A-11R-A41C-07
TCGA-DD-AADK	0	0	1049	asian	69	female	ii	TCGA-DD-AADK-01A-11R-A41C-07
TCGA-FV-A495	0	0	1	white	51	female	ii	TCGA-FV-A495-01A-11R-A266-07
TCGA-BC-A10W	1	91	0	asian	51	male	unknown	TCGA-BC-A10W-01A-11R-A131-07
TCGA-BC-A10Y	1	711	0	white	77	male	unknown	TCGA-BC-A10Y-01A-11R-A131-07
TCGA-EP-A2KB	1	596	334	white	46	female	i	TCGA-EP-A2KB-01A-11R-A180-07
TCGA-DD-A39W	1	827	0	white	29	female	iii	TCGA-DD-A39W-01A-11R-A213-07
TCGA-DD-AAEI	0	0	1531	asian	72	male	i	TCGA-DD-AAEI-01A-11R-A41C-07
TCGA-G3-AAV2	0	0	372	white	50	male	i	TCGA-G3-AAV2-01A-11R-A37K-07
TCGA-UB-A7ME	0	0	486	asian	52	male	i	TCGA-UB-A7ME-01A-11R-A33J-07
TCGA-2Y-A9HB	0	0	260	not reported	67	male	i	TCGA-2Y-A9HB-01A-11R-A39D-07
TCGA-FV-A3I0	0	0	848	white	77	female	ii	TCGA-FV-A3I0-01A-11R-A22L-07
TCGA-LG-A6GG	0	0	387	white	79	female	ii	TCGA-LG-A6GG-01A-11R-A311-07
TCGA-CC-A9FS	0	0	211	asian	55	male	ii	TCGA-CC-A9FS-01A-11R-A37K-07
TCGA-DD-A3A4	1	612	0	white	38	male	iii	TCGA-DD-A3A4-01A-11R-A22L-07
TCGA-EP-A26S	0	0	608	white	70	male	i	TCGA-EP-A26S-01A-11R-A16W-07
TCGA-XR-A8TG	0	0	898	white	59	male	i	TCGA-XR-A8TG-01A-11R-A36F-07
TCGA-DD-A113	0	0	2425	white	55	female	ii	TCGA-DD-A113-01A-11R-A131-07
TCGA-EP-A2KA	1	627	357	white	53	female	iii	TCGA-EP-A2KA-01A-11R-A180-07
TCGA-G3-A3CG	0	0	673	white	81	male	i	TCGA-G3-A3CG-01A-11R-A213-07
TCGA-BC-A10R	1	308	0	white	66	female	unknown	TCGA-BC-A10R-01A-11R-A131-07
TCGA-ZP-A9CY	0	0	782	white	66	female	unknown	TCGA-ZP-A9CY-01A-11R-A38B-07
TCGA-2Y-A9H6	0	0	357	white	68	female	i	TCGA-2Y-A9H6-01A-11R-A39D-07
TCGA-RG-A7D4	0	0	1098	black or african american	69	male	ii	TCGA-RG-A7D4-01A-12R-A33R-07
TCGA-DD-AADD	0	0	1231	asian	51	male	i	TCGA-DD-AADD-01A-11R-A41C-07
TCGA-EP-A12J	0	0	570	black or african american	63	male	i	TCGA-EP-A12J-01A-11R-A131-07
TCGA-G3-AAV5	0	0	354	white	68	male	ii	TCGA-G3-AAV5-01A-11R-A37K-07
TCGA-DD-AAE3	0	0	566	asian	50	male	i	TCGA-DD-AAE3-01A-11R-A41C-07
TCGA-G3-A5SI	1	768	447	asian	44	male	ii	TCGA-G3-A5SI-01A-31R-A27V-07
TCGA-ZP-A9CV	1	1088	142	white	59	male	unknown	TCGA-ZP-A9CV-01A-11R-A38B-07
TCGA-G3-A5SL	0	0	621	white	70	male	ii	TCGA-G3-A5SL-01A-11R-A27V-07
TCGA-CC-A5UC	1	347	0	asian	63	male	iii	TCGA-CC-A5UC-01A-11R-A28V-07
TCGA-2Y-A9H9	0	0	697	white	70	male	i	TCGA-2Y-A9H9-01A-21R-A39D-07
TCGA-KR-A7K2	0	0	829	white	65	male	i	TCGA-KR-A7K2-01A-12R-A33R-07
TCGA-UB-A7MF	1	214	0	white	57	male	iii	TCGA-UB-A7MF-01A-11R-A33J-07
TCGA-UB-AA0U	0	0	327	white	60	male	ii	TCGA-UB-AA0U-01A-11R-A38B-07
TCGA-DD-AA3A	1	410	0	white	81	female	i	TCGA-DD-AA3A-01A-11R-A37K-07
TCGA-DD-AAVW	0	0	2317	asian	36	male	i	TCGA-DD-AAVW-01A-11R-A41C-07
TCGA-DD-AACF	1	365	0	asian	69	male	i	TCGA-DD-AACF-01A-11R-A41C-07
TCGA-BC-A3KF	0	0	8	white	67	female	i	TCGA-BC-A3KF-01A-11R-A213-07
TCGA-UB-A7MA	0	0	848	white	63	female	ii	TCGA-UB-A7MA-01A-11R-A33R-07
TCGA-BW-A5NO	0	0	20	black or african american	51	male	iii	TCGA-BW-A5NO-01A-11R-A27V-07
TCGA-2Y-A9GS	1	724	0	white	58	male	unknown	TCGA-2Y-A9GS-01A-12R-A38B-07
TCGA-DD-A1EF	1	394	0	white	58	female	i	TCGA-DD-A1EF-01A-11R-A131-07
TCGA-YA-A8S7	1	412	0	white	69	male	iii	TCGA-YA-A8S7-01A-11R-A37K-07
TCGA-DD-A116	1	1622	0	asian	68	male	iii	TCGA-DD-A116-01A-11R-A131-07
TCGA-5C-AAPD	0	0	20	asian	62	male	ii	TCGA-5C-AAPD-01A-21R-A39D-07
TCGA-CC-5261	1	97	12	asian	45	male	ii	TCGA-CC-5261-01A-01R-A131-07
TCGA-DD-AAE9	0	0	722	asian	70	male	i	TCGA-DD-AAE9-01A-11R-A41C-07
TCGA-DD-A4NE	1	660	0	white	75	female	iii	TCGA-DD-A4NE-01A-11R-A27V-07
TCGA-QA-A7B7	0	0	94	black or african american	48	male	ii	TCGA-QA-A7B7-01A-11R-A32O-07
TCGA-DD-AADS	0	0	474	asian	64	male	i	TCGA-DD-AADS-01A-11R-A41C-07
TCGA-XR-A8TD	0	0	1030	white	49	female	iii	TCGA-XR-A8TD-01A-12R-A39D-07
TCGA-G3-A25V	0	0	860	white	69	male	i	TCGA-G3-A25V-01A-11R-A16W-07
TCGA-DD-A4NI	0	0	816	white	67	male	ii	TCGA-DD-A4NI-01A-11R-A27V-07
TCGA-FV-A23B	1	1852	987	white	71	female	ii	TCGA-FV-A23B-01A-11R-A16W-07
TCGA-BC-A112	1	153	0	white	81	male	unknown	TCGA-BC-A112-01A-11R-A131-07
TCGA-2Y-A9GY	1	757	0	white	64	female	ii	TCGA-2Y-A9GY-01A-11R-A38B-07
TCGA-G3-A3CK	0	0	585	asian	61	male	i	TCGA-G3-A3CK-01A-11R-A213-07
TCGA-UB-A7MD	1	52	0	black or african american	68	male	i	TCGA-UB-A7MD-01A-12R-A352-07
TCGA-ZP-A9D1	0	0	21	white	56	female	unknown	TCGA-ZP-A9D1-01A-11R-A38B-07
TCGA-DD-AAW2	0	0	1855	asian	70	male	i	TCGA-DD-AAW2-01A-11R-A41C-07
TCGA-DD-AACV	0	0	1531	asian	54	male	i	TCGA-DD-AACV-01A-11R-A41C-07
TCGA-MI-A75G	0	0	698	white	64	male	ii	TCGA-MI-A75G-01A-11R-A32O-07
TCGA-ZS-A9CG	0	0	341	white	55	male	ii	TCGA-ZS-A9CG-01A-11R-A37K-07
TCGA-BC-A10X	1	770	0	white	52	female	iii	TCGA-BC-A10X-01A-11R-A131-07
TCGA-5R-AA1C	0	0	520	white	58	male	ii	TCGA-5R-AA1C-01A-11R-A41C-07
TCGA-BW-A5NQ	0	0	0	white	64	male	i	TCGA-BW-A5NQ-01A-11R-A27V-07
TCGA-DD-AACG	1	469	0	asian	52	male	ii	TCGA-DD-AACG-01A-11R-A41C-07
TCGA-DD-A3A5	1	3125	0	white	66	female	iii	TCGA-DD-A3A5-01A-11R-A22L-07
TCGA-DD-A1EG	1	1372	0	white	77	male	i	TCGA-DD-A1EG-01A-11R-A213-07
TCGA-ZS-A9CF	0	0	2412	white	64	male	ii	TCGA-ZS-A9CF-02A-11R-A38B-07
TCGA-MR-A8JO	0	0	330	white	35	male	i	TCGA-MR-A8JO-01A-12R-A36F-07
TCGA-DD-A115	1	2542	0	white	54	male	iii	TCGA-DD-A115-01A-11R-A131-07
TCGA-CC-5259	0	0	250	asian	60	female	iii	TCGA-CC-5259-01A-31R-A213-07
TCGA-GJ-A6C0	1	31	0	white	76	female	ii	TCGA-GJ-A6C0-01A-12R-A311-07
TCGA-ED-A8O6	1	56	6	asian	51	female	iii	TCGA-ED-A8O6-01A-11R-A36F-07
TCGA-DD-AAEE	0	0	810	asian	56	male	i	TCGA-DD-AAEE-01A-11R-A41C-07
TCGA-G3-A7M6	0	0	632	white	61	female	i	TCGA-G3-A7M6-01A-11R-A33R-07
TCGA-ES-A2HT	1	438	0	black or african american	55	male	i	TCGA-ES-A2HT-01A-12R-A180-07
TCGA-G3-AAV4	1	27	0	white	83	female	i	TCGA-G3-AAV4-01A-11R-A38B-07
TCGA-WX-AA44	0	0	615	white	65	female	i	TCGA-WX-AA44-01A-11R-A39D-07
TCGA-ZS-A9CE	0	0	1241	white	80	female	ii	TCGA-ZS-A9CE-01A-11R-A37K-07
TCGA-FV-A2QR	1	581	0	white	NA	male	i	TCGA-FV-A2QR-01A-11R-A213-07
TCGA-DD-A4NN	1	899	0	white	56	female	i	TCGA-DD-A4NN-01A-11R-A28V-07
TCGA-ED-A4XI	0	0	819	asian	59	male	ii	TCGA-ED-A4XI-01A-11R-A266-07
TCGA-WQ-A9G7	0	0	30	white	NA	female	unknown	TCGA-WQ-A9G7-01A-11R-A37K-07
TCGA-DD-AAE0	0	0	555	asian	46	female	iii	TCGA-DD-AAE0-01A-11R-A41C-07
TCGA-DD-AADR	0	0	2028	asian	58	male	i	TCGA-DD-AADR-01A-11R-A41C-07
TCGA-DD-A39Y	1	171	0	asian	68	male	i	TCGA-DD-A39Y-01A-11R-A213-07
TCGA-DD-A73A	0	0	728	white	72	male	i	TCGA-DD-A73A-01A-12R-A32O-07
TCGA-DD-A119	1	223	0	asian	40	male	iv	TCGA-DD-A119-01A-11R-A131-07
TCGA-DD-A1EI	0	0	183	asian	47	male	i	TCGA-DD-A1EI-01A-11R-A131-07
TCGA-BC-4072	1	1490	0	white	74	female	iii	TCGA-BC-4072-01B-11R-A155-07
TCGA-ED-A7XP	0	0	400	asian	53	female	ii	TCGA-ED-A7XP-01A-11R-A352-07
TCGA-DD-AACN	0	0	1302	asian	33	male	i	TCGA-DD-AACN-01A-11R-A41C-07
TCGA-DD-A73E	0	0	44	white	67	male	i	TCGA-DD-A73E-01A-12R-A32O-07
TCGA-RC-A6M3	0	0	0	american indian or alaska native	24	male	ii	TCGA-RC-A6M3-01A-11R-A32O-07
TCGA-XR-A8TF	1	693	0	white	74	male	i	TCGA-XR-A8TF-01A-11R-A36F-07
TCGA-CC-A7II	0	0	399	asian	55	male	iii	TCGA-CC-A7II-01A-11R-A33J-07
TCGA-DD-AACU	0	0	1567	asian	59	male	i	TCGA-DD-AACU-01A-11R-A41C-07
TCGA-5R-AA1D	0	0	449	white	18	female	iii	TCGA-5R-AA1D-01A-11R-A38B-07
TCGA-DD-A1EC	0	0	602	white	20	female	i	TCGA-DD-A1EC-01A-21R-A131-07
TCGA-RC-A6M4	0	0	22	white	75	female	iii	TCGA-RC-A6M4-01A-11R-A32O-07
TCGA-DD-AADA	0	0	1233	asian	66	female	i	TCGA-DD-AADA-01A-11R-A41C-07
TCGA-G3-A6UC	0	0	671	white	65	male	iii	TCGA-G3-A6UC-01A-21R-A33J-07
TCGA-DD-A4NS	1	2456	0	white	62	female	i	TCGA-DD-A4NS-01A-11R-A311-07
TCGA-DD-AADI	0	0	1085	asian	44	female	i	TCGA-DD-AADI-01A-11R-A41C-07
TCGA-RC-A7SK	0	0	472	asian	60	male	i	TCGA-RC-A7SK-01A-11R-A352-07
TCGA-G3-A7M7	0	0	361	white	66	male	i	TCGA-G3-A7M7-01A-12R-A352-07
TCGA-2Y-A9H4	0	0	1452	black or african american	69	male	i	TCGA-2Y-A9H4-01A-11R-A38B-07
TCGA-BC-A10S	1	1423	0	white	82	male	unknown	TCGA-BC-A10S-01A-22R-A131-07
TCGA-ZP-A9CZ	0	0	706	asian	72	male	unknown	TCGA-ZP-A9CZ-01A-11R-A38B-07
TCGA-DD-AAEA	0	0	575	asian	66	male	i	TCGA-DD-AAEA-01A-11R-A41C-07
TCGA-EP-A3RK	0	0	363	white	74	male	iii	TCGA-EP-A3RK-01A-11R-A22L-07
TCGA-ZP-A9D4	0	0	395	white	65	female	unknown	TCGA-ZP-A9D4-01A-11R-A37K-07
TCGA-RC-A7SF	0	0	579	asian	67	male	i	TCGA-RC-A7SF-01A-11R-A352-07
TCGA-2Y-A9H8	1	633	0	white	86	female	unknown	TCGA-2Y-A9H8-01A-11R-A39D-07
TCGA-5C-A9VG	0	0	328	white	58	male	ii	TCGA-5C-A9VG-01A-11R-A37K-07
TCGA-2Y-A9GV	1	2532	0	white	55	female	i	TCGA-2Y-A9GV-01A-11R-A38B-07
TCGA-DD-AACZ	1	171	0	asian	64	female	i	TCGA-DD-AACZ-01A-11R-A41C-07
TCGA-K7-AAU7	0	0	359	white	62	male	ii	TCGA-K7-AAU7-01A-11R-A38B-07
TCGA-DD-A39X	1	1694	0	white	78	female	i	TCGA-DD-A39X-01A-11R-A213-07
TCGA-DD-AACA	0	0	2301	asian	66	male	i	TCGA-DD-AACA-02A-11R-A41C-07
TCGA-DD-AAD8	0	0	1219	asian	73	female	i	TCGA-DD-AAD8-01A-11R-A41C-07
TCGA-DD-A3A8	1	11	0	white	75	male	ii	TCGA-DD-A3A8-01A-11R-A22L-07
TCGA-DD-AADY	0	0	555	asian	55	female	i	TCGA-DD-AADY-01A-11R-A41C-07
TCGA-DD-AACB	0	0	2324	asian	74	female	i	TCGA-DD-AACB-01A-11R-A41C-07
TCGA-ED-A459	0	0	910	asian	48	male	ii	TCGA-ED-A459-01A-11R-A266-07
TCGA-ED-A7XO	0	0	427	asian	30	male	iii	TCGA-ED-A7XO-01A-11R-A352-07
TCGA-XR-A8TC	0	0	1339	white	43	female	i	TCGA-XR-A8TC-01A-11R-A36F-07
TCGA-G3-A3CH	0	0	780	asian	53	male	iii	TCGA-G3-A3CH-01A-11R-A22L-07
TCGA-DD-A73F	0	0	1085	white	77	female	i	TCGA-DD-A73F-01A-11R-A32O-07
TCGA-2Y-A9GW	1	1271	0	white	65	male	i	TCGA-2Y-A9GW-01A-11R-A38B-07
TCGA-DD-A4NL	0	0	1711	white	46	male	i	TCGA-DD-A4NL-01A-11R-A28V-07
TCGA-G3-AAV6	1	65	0	white	54	female	iii	TCGA-G3-AAV6-01A-21R-A37K-07
TCGA-DD-A4NA	0	0	1008	white	67	female	iii	TCGA-DD-A4NA-01A-11R-A266-07
TCGA-ZS-A9CF	0	0	2412	white	64	male	ii	TCGA-ZS-A9CF-01A-11R-A38B-07
TCGA-CC-A5UD	1	304	0	asian	46	male	iii	TCGA-CC-A5UD-01A-11R-A28V-07
TCGA-DD-AAVQ	0	0	2728	asian	38	male	i	TCGA-DD-AAVQ-01A-11R-A41C-07
TCGA-DD-AADQ	0	0	436	asian	60	male	ii	TCGA-DD-AADQ-01A-11R-A41C-07
TCGA-CC-A123	0	0	219	asian	25	female	iii	TCGA-CC-A123-01A-11R-A131-07
TCGA-DD-AAVR	0	0	2513	asian	44	male	i	TCGA-DD-AAVR-01A-11R-A41C-07
TCGA-DD-A3A3	1	535	0	asian	46	male	i	TCGA-DD-A3A3-01A-11R-A22L-07
TCGA-DD-AAD2	0	0	658	asian	66	male	i	TCGA-DD-AAD2-01A-11R-A41C-07
TCGA-DD-A1EB	0	0	2017	not reported	72	female	i	TCGA-DD-A1EB-01A-11R-A131-07
TCGA-DD-AACO	0	0	1876	asian	41	male	i	TCGA-DD-AACO-01A-11R-A41C-07
TCGA-CC-A7IE	1	217	0	asian	57	male	iii	TCGA-CC-A7IE-01A-21R-A38B-07
TCGA-MI-A75C	0	0	291	white	64	male	i	TCGA-MI-A75C-01A-11R-A32O-07
TCGA-DD-AACJ	0	0	2102	asian	75	male	ii	TCGA-DD-AACJ-01A-11R-A41C-07
TCGA-UB-AA0V	0	0	314	white	69	female	i	TCGA-UB-AA0V-01A-11R-A38B-07
TCGA-CC-5260	1	87	0	asian	61	female	iii	TCGA-CC-5260-01A-01R-A131-07
TCGA-DD-A1ED	0	0	2301	white	69	male	i	TCGA-DD-A1ED-01A-11R-A155-07
TCGA-ED-A627	0	0	423	white	75	male	i	TCGA-ED-A627-01A-12R-A311-07
TCGA-MR-A520	0	0	229	white	59	male	i	TCGA-MR-A520-01A-11R-A266-07
TCGA-DD-A4NJ	0	0	928	white	55	female	ii	TCGA-DD-A4NJ-01A-11R-A27V-07
TCGA-DD-AAD6	0	0	672	asian	66	male	iii	TCGA-DD-AAD6-01A-11R-A41C-07
TCGA-DD-AAE1	0	0	552	asian	52	male	i	TCGA-DD-AAE1-01A-11R-A41C-07
TCGA-CC-A3MA	1	303	2	asian	61	male	iii	TCGA-CC-A3MA-01A-11R-A213-07
TCGA-DD-AACW	0	0	1424	asian	43	male	i	TCGA-DD-AACW-01A-11R-A41C-07
TCGA-BC-A217	1	1397	421	white	75	female	ii	TCGA-BC-A217-01A-11R-A155-07
TCGA-DD-AAW0	0	0	2015	asian	55	male	i	TCGA-DD-AAW0-01A-11R-A41C-07
TCGA-BC-A69H	0	0	444	white	64	male	ii	TCGA-BC-A69H-01A-11R-A311-07
TCGA-DD-AAC8	1	16	0	asian	72	male	i	TCGA-DD-AAC8-01A-11R-A41C-07
TCGA-DD-AADV	0	0	574	asian	50	male	i	TCGA-DD-AADV-01A-11R-A39D-07
TCGA-DD-AAE2	0	0	638	asian	51	male	i	TCGA-DD-AAE2-01A-11R-A41C-07
TCGA-2Y-A9GZ	1	848	0	white	82	female	ii	TCGA-2Y-A9GZ-01A-11R-A39D-07
TCGA-DD-AAVU	0	0	2202	asian	46	male	ii	TCGA-DD-AAVU-01A-11R-A41C-07
TCGA-DD-AAEG	0	0	719	asian	60	female	i	TCGA-DD-AAEG-01A-11R-A39D-07
TCGA-FV-A3I1	1	247	0	white	NA	female	ii	TCGA-FV-A3I1-01A-11R-A22L-07
TCGA-DD-AACS	0	0	1804	asian	40	male	i	TCGA-DD-AACS-01A-11R-A41C-07
TCGA-DD-AAVX	0	0	1718	asian	38	male	ii	TCGA-DD-AAVX-01A-11R-A41C-07
TCGA-4R-AA8I	1	262	216	white	66	male	ii	TCGA-4R-AA8I-01A-11R-A38B-07
TCGA-G3-A5SK	0	0	744	white	58	male	i	TCGA-G3-A5SK-01A-11R-A27V-07
TCGA-DD-A4NO	0	0	2245	white	66	male	i	TCGA-DD-A4NO-01A-11R-A28V-07
TCGA-CC-A7IL	1	278	0	asian	61	male	iii	TCGA-CC-A7IL-01A-11R-A33R-07
TCGA-CC-A9FV	0	0	0	asian	58	male	iii	TCGA-CC-A9FV-01A-11R-A37K-07
TCGA-BD-A2L6	0	0	1363	white	70	male	unknown	TCGA-BD-A2L6-01A-11R-A213-07
TCGA-BW-A5NP	0	0	0	white	27	female	iv	TCGA-BW-A5NP-01A-11R-A27V-07
TCGA-G3-AAV0	0	0	476	asian	58	male	i	TCGA-G3-AAV0-01A-11R-A37K-07
TCGA-DD-AAEK	0	0	1067	asian	51	male	ii	TCGA-DD-AAEK-01A-11R-A41C-07
TCGA-ZS-A9CD	1	1386	0	white	74	male	ii	TCGA-ZS-A9CD-01A-11R-A37K-07
TCGA-MI-A75I	0	0	630	black or african american	61	male	unknown	TCGA-MI-A75I-01A-11R-A32O-07
TCGA-K7-A5RG	0	0	519	black or african american	66	male	i	TCGA-K7-A5RG-01A-11R-A28V-07
TCGA-CC-A3MB	1	315	3	asian	36	male	iii	TCGA-CC-A3MB-01A-11R-A213-07
TCGA-DD-AAD0	0	0	137	asian	73	female	i	TCGA-DD-AAD0-01A-11R-A41C-07
TCGA-CC-A9FU	0	0	0	asian	53	female	iii	TCGA-CC-A9FU-01A-11R-A37K-07
TCGA-DD-A3A1	1	233	0	not reported	66	male	iii	TCGA-DD-A3A1-01A-11R-A213-07
TCGA-CC-A3MC	0	0	363	asian	55	male	iii	TCGA-CC-A3MC-01A-11R-A22L-07
TCGA-KR-A7K7	0	0	951	white	62	female	ii	TCGA-KR-A7K7-01A-11R-A33J-07
TCGA-BD-A3ER	0	0	1115	white	62	male	ii	TCGA-BD-A3ER-01A-11R-A213-07
TCGA-CC-A8HV	1	279	0	asian	52	female	ii	TCGA-CC-A8HV-01A-11R-A36F-07
TCGA-FV-A3R2	1	194	0	white	75	male	i	TCGA-FV-A3R2-01A-11R-A22L-07
TCGA-DD-AAW3	0	0	1633	asian	69	male	i	TCGA-DD-AAW3-01A-11R-A41C-07
TCGA-DD-AAE4	0	0	608	asian	49	female	i	TCGA-DD-AAE4-01A-11R-A41C-07
TCGA-DD-AADU	0	0	554	asian	60	male	ii	TCGA-DD-AADU-01A-11R-A41C-07
TCGA-G3-A25U	0	0	1636	asian	64	female	i	TCGA-G3-A25U-01A-11R-A16W-07
TCGA-DD-AAVP	0	0	2752	asian	49	male	i	TCGA-DD-AAVP-01A-11R-A41C-07
TCGA-FV-A2QQ	0	0	729	white	80	male	i	TCGA-FV-A2QQ-01A-11R-A22L-07
TCGA-G3-A25Y	1	452	0	asian	52	female	i	TCGA-G3-A25Y-01A-11R-A16W-07
TCGA-PD-A5DF	1	639	0	white	59	female	iii	TCGA-PD-A5DF-01A-11R-A27V-07
TCGA-RC-A6M6	0	0	9	white	76	male	ii	TCGA-RC-A6M6-01A-11R-A32O-07
TCGA-DD-AACH	1	195	0	asian	70	male	ii	TCGA-DD-AACH-01A-11R-A41C-07
TCGA-DD-AADN	0	0	898	asian	59	male	i	TCGA-DD-AADN-01A-11R-A41C-07
TCGA-ED-A8O5	0	0	406	asian	59	female	iii	TCGA-ED-A8O5-01A-11R-A36F-07
TCGA-CC-A3M9	1	300	3	asian	45	male	iii	TCGA-CC-A3M9-01A-11R-A213-07
TCGA-DD-A4NG	1	802	445	white	77	male	iii	TCGA-DD-A4NG-01A-11R-A27V-07
TCGA-GJ-A9DB	1	67	0	white	69	male	i	TCGA-GJ-A9DB-01A-11R-A37K-07
TCGA-DD-AAEH	0	0	784	asian	74	male	i	TCGA-DD-AAEH-01A-11R-A41C-07
TCGA-ZP-A9D0	0	0	1091	black or african american	67	female	unknown	TCGA-ZP-A9D0-01A-11R-A37K-07
TCGA-DD-A11B	1	14	0	white	74	male	i	TCGA-DD-A11B-01A-11R-A131-07
TCGA-DD-A3A7	1	419	0	not reported	67	male	iii	TCGA-DD-A3A7-01A-11R-A22L-07
TCGA-DD-AAD5	0	0	1345	asian	54	male	i	TCGA-DD-AAD5-01A-11R-A41C-07
TCGA-DD-AACE	0	0	2184	asian	62	male	i	TCGA-DD-AACE-01A-11R-A41C-07
TCGA-DD-A4NB	0	0	989	white	26	male	i	TCGA-DD-A4NB-01A-12R-A266-07
TCGA-DD-AACX	0	0	170	asian	67	male	ii	TCGA-DD-AACX-01A-11R-A41C-07
TCGA-CC-5264	1	102	0	asian	71	male	iii	TCGA-CC-5264-01A-01R-A131-07
TCGA-2Y-A9HA	1	36	0	white	71	male	ii	TCGA-2Y-A9HA-01A-11R-A39D-07
TCGA-2Y-A9GX	0	0	2442	white	68	male	i	TCGA-2Y-A9GX-01A-11R-A38B-07
TCGA-RC-A7SB	0	0	588	asian	54	male	ii	TCGA-RC-A7SB-01A-21R-A352-07
TCGA-BC-A10T	1	837	0	white	77	male	unknown	TCGA-BC-A10T-01A-11R-A131-07
TCGA-BC-A10Z	1	34	0	white	63	female	i	TCGA-BC-A10Z-01A-11R-A131-07
TCGA-NI-A4U2	1	1791	0	white	71	male	iii	TCGA-NI-A4U2-01A-11R-A28V-07
TCGA-DD-A4NP	0	0	3308	white	32	male	i	TCGA-DD-A4NP-01A-11R-A28V-07
TCGA-G3-A7M9	1	56	0	white	70	male	iii	TCGA-G3-A7M9-01A-23R-A352-07
TCGA-ED-A82E	0	0	408	asian	61	female	iii	TCGA-ED-A82E-01A-11R-A352-07
TCGA-2V-A95S	0	0	0	asian	NA	male	ii	TCGA-2V-A95S-01A-11R-A37K-07
TCGA-CC-A7IF	1	649	0	asian	60	male	iii	TCGA-CC-A7IF-01A-11R-A33J-07
TCGA-O8-A75V	0	0	538	not reported	54	male	i	TCGA-O8-A75V-01A-11R-A32O-07
TCGA-DD-A1EK	1	558	0	white	64	female	iv	TCGA-DD-A1EK-01A-11R-A213-07
TCGA-GJ-A3OU	0	0	879	white	59	male	i	TCGA-GJ-A3OU-01A-31R-A38B-07
TCGA-DD-AADP	0	0	458	asian	46	male	i	TCGA-DD-AADP-01A-11R-A39D-07
TCGA-DD-A11A	1	0	79	black or african american	67	male	i	TCGA-DD-A11A-01A-11R-A131-07
TCGA-UB-A7MC	0	0	500	white	60	male	iii	TCGA-UB-A7MC-01A-11R-A33R-07
TCGA-DD-A4NF	0	0	942	white	72	male	i	TCGA-DD-A4NF-01A-11R-A27V-07
TCGA-CC-A7IJ	0	0	382	asian	57	male	ii	TCGA-CC-A7IJ-01A-11R-A33R-07
TCGA-DD-A1EH	0	0	1495	white	23	male	iii	TCGA-DD-A1EH-01A-11R-A131-07
TCGA-K7-A5RF	0	0	631	white	64	male	i	TCGA-K7-A5RF-01A-11R-A28V-07
TCGA-5C-A9VH	0	0	322	white	70	male	i	TCGA-5C-A9VH-01A-11R-A37K-07
TCGA-G3-A5SJ	0	0	698	white	60	male	i	TCGA-G3-A5SJ-01A-11R-A27V-07
TCGA-CC-5262	1	103	0	asian	68	male	iii	TCGA-CC-5262-01A-01R-A131-07
TCGA-LG-A9QD	0	0	366	white	68	male	iii	TCGA-LG-A9QD-01A-11R-A38B-07
TCGA-5R-AAAM	1	46	0	white	66	female	ii	TCGA-5R-AAAM-01A-12R-A41C-07
TCGA-BD-A3EP	0	0	409	black or african american	76	female	i	TCGA-BD-A3EP-01A-11R-A22L-07
TCGA-BC-A10Q	1	1135	0	white	72	female	unknown	TCGA-BC-A10Q-01A-11R-A131-07
TCGA-ED-A7PY	0	0	390	asian	21	female	ii	TCGA-ED-A7PY-01A-11R-A33R-07
TCGA-WQ-AB4B	0	0	395	white	62	male	ii	TCGA-WQ-AB4B-01A-11R-A41C-07
TCGA-2Y-A9H1	1	1229	0	white	58	male	i	TCGA-2Y-A9H1-01A-11R-A38B-07
TCGA-BC-A8YO	0	0	562	white	66	female	iii	TCGA-BC-A8YO-01A-11R-A37K-07
TCGA-BC-A110	1	2116	0	black or african american	52	female	unknown	TCGA-BC-A110-01A-11R-A131-07
TCGA-DD-AAVZ	0	0	1900	asian	38	male	i	TCGA-DD-AAVZ-01A-11R-A41C-07
TCGA-2Y-A9H0	0	0	3675	white	50	male	iii	TCGA-2Y-A9H0-01A-11R-A38B-07
TCGA-BC-A5W4	1	547	289	white	70	male	iii	TCGA-BC-A5W4-01A-11R-A28V-07
TCGA-DD-A3A9	1	931	0	white	64	female	iv	TCGA-DD-A3A9-01A-11R-A266-07
TCGA-CC-A7IG	1	299	0	asian	48	male	ii	TCGA-CC-A7IG-01A-11R-A33J-07
TCGA-G3-A5SM	0	0	520	white	58	male	ii	TCGA-G3-A5SM-01A-12R-A28V-07
TCGA-DD-A1EL	1	415	0	black or african american	23	male	ii	TCGA-DD-A1EL-01A-11R-A155-07
TCGA-CC-A9FW	0	0	248	asian	68	male	iii	TCGA-CC-A9FW-01A-11R-A37K-07
TCGA-DD-A4NH	0	0	917	white	65	female	iii	TCGA-DD-A4NH-01A-11R-A27V-07
TCGA-G3-A7M5	0	0	447	asian	77	male	i	TCGA-G3-A7M5-01A-11R-A33R-07
TCGA-ES-A2HS	1	688	0	white	80	male	i	TCGA-ES-A2HS-01A-11R-A180-07
TCGA-FV-A4ZQ	0	0	12	white	52	male	i	TCGA-FV-A4ZQ-01A-11R-A266-07
TCGA-FV-A4ZP	1	2486	1836	white	79	male	iii	TCGA-FV-A4ZP-01A-12R-A266-07
TCGA-DD-AACP	0	0	415	asian	65	male	i	TCGA-DD-AACP-01A-11R-A41C-07
TCGA-WX-AA46	0	0	756	white	62	male	ii	TCGA-WX-AA46-01A-11R-A39D-07
TCGA-EP-A2KC	1	19	0	black or african american	62	male	i	TCGA-EP-A2KC-01A-11R-A213-07
TCGA-MI-A75E	0	0	507	white	61	male	iii	TCGA-MI-A75E-01A-11R-A32O-07
TCGA-BC-4073	0	0	849	white	73	male	iii	TCGA-BC-4073-01B-02R-A131-07
TCGA-DD-AADB	0	0	1242	asian	51	male	i	TCGA-DD-AADB-01A-11R-A41C-07
TCGA-ED-A5KG	0	0	854	asian	61	female	ii	TCGA-ED-A5KG-01A-11R-A27V-07
TCGA-HP-A5N0	1	752	0	not reported	88	female	unknown	TCGA-HP-A5N0-01A-11R-A28V-07
TCGA-DD-AADF	1	115	0	asian	65	female	i	TCGA-DD-AADF-01A-11R-A41C-07
TCGA-CC-A7IK	1	262	0	asian	59	male	iii	TCGA-CC-A7IK-01A-12R-A33R-07
TCGA-3K-AAZ8	0	0	396	black or african american	66	male	iii	TCGA-3K-AAZ8-01A-12R-A39D-07
TCGA-2Y-A9GT	1	1624	0	white	51	male	i	TCGA-2Y-A9GT-01A-11R-A38B-07
TCGA-CC-A8HU	1	344	0	asian	39	female	iii	TCGA-CC-A8HU-01A-11R-A36F-07
TCGA-G3-A25T	0	0	1553	white	45	female	iii	TCGA-G3-A25T-01A-11R-A16W-07
TCGA-G3-A3CI	0	0	180	white	72	male	i	TCGA-G3-A3CI-01A-11R-A213-07
TCGA-CC-5258	1	129	0	asian	48	male	ii	TCGA-CC-5258-01A-01R-A131-07
