# Supplementary material for: A novel cuproptosis-related prognostic gene signature and validation of differential expression in hepatocellular carcinoma
Source: Front Pharmacol. 2023 Jan 10;13:1081952. doi: 10.3389/fphar.2022.1081952 (PMC9871247; doi:10.3389/fphar.2022.1081952)
Supplement: Supplementary file 5 [file DataSheet2.XLSX]

## Sheet: Sheet1
Supplementary Table 2 | cuproptosis-related genes list
CDKN2A
FDX1
DLD
DLAT
LIAS
GLS
LIPT1
MTF1
PDHA1
PDHB
